# Supplementary material for: Epidemiology of Hand, Foot, and Mouth Disease and Genetic Evolutionary Characteristics of Coxsackievirus A10 in Taiyuan City, Shanxi Province from 2016 to 2020
Source: Viruses. 2023 Mar 7;15(3):694. doi: 10.3390/v15030694 (PMC10052898; doi:10.3390/v15030694)
Supplement: Supplementary file 1 [file viruses-15-00694-s001.zip]

Archive with 1 entries (1 files):
- viruses-2256317-supplementary.pdf
